# Supplementary material for: Gene Expression Analysis of the Pre-Diabetic Pancreas to Identify Pathogenic Mechanisms and Biomarkers of Type 1 Diabetes
Source: Front Endocrinol (Lausanne). 2020 Dec 23;11:609271. doi: 10.3389/fendo.2020.609271 (PMC7793767; doi:10.3389/fendo.2020.609271)
Supplement: Supplementary file 7 [file Table_3.xls]

## Sheet: Supplementary table 3
Supplementary Table 3: Differentially expressed genes in the pancreata of T1D patients compared to controls
	Fold change (FC ≥2-fold), p<0.05
Probe	Gene	FC		Probe	Gene	FC		Probe	Gene	FC		Probe	Gene	FC
A_23_P500400	ABCA6	2.18828		A_33_P3358815	DEFB103A	-2.9241		A_33_P3369706	LINC01574	-2.83238		A_32_P73796	PPM1E	-2.53278
A_23_P118615	ABCA8	2.62028		A_33_P3352772	DEFB107A	-2.06997		A_23_P157926	LINGO2	-3.42151		A_23_P147563	PPM1L	-2.00848
A_33_P3337549	ABCB5	2.36029		A_33_P3400552	DEFB108B	-2.07843		A_23_P337689	lnc-EIF3M-2	2.09367		A_24_P13285	PPP1R1A	-3.66243
A_33_P3376947	ABCB9	-2.08524		A_23_P320124	DEFT1P	-2.23078		A_33_P3277883	LOC100129931	-2.08318		A_33_P3213863	PRAMEF8	-2.1865
A_23_P24774	ABCC8	-2.9521		A_33_P3310164	DGKB	-2.01437		A_33_P3267033	LOC100130169	-2.1405		A_33_P3234882	PRELP	2.56723
A_23_P368691	ABCC9	2.0846		A_23_P321501	DHRS2	-2.48375		A_33_P3255929	LOC100130502	-2.15171		A_33_P3212659	PRICKLE3	-2.27447
A_33_P3289461	ABHD16B	-2.00368		A_24_P236251	DLK1	-2.36772		A_33_P3351785	LOC100131599	-2.00286		A_33_P3211376	PRO2958	-2.26113
A_33_P3266550	ABO	-2.57885		A_23_P54612	DNAAF1	-2.08967		A_33_P3216562	LOC100131635	-2.63281		A_23_P73114	PROS1	2.09798
A_33_P3368208	ABRA	3.04294		A_23_P164068	DNAH9	-2.08626		A_33_P3318611	LOC100131907	-2.74392		A_33_P3403102	PRR18	-2.13346
A_23_P252981	ACE2	-3.05336		A_23_P367586	DNHD1	-2.29826		A_33_P3387005	LOC100132069	-2.48358		A_33_P3263890	PRRX1	2.67671
A_23_P376727	ACMSD	-2.03254		A_32_P160561	DOK6	2.23943		A_24_P306443	LOC100233156	2.03937		A_23_P83298	PRRX2	2.09442
A_33_P3395014	ACOXL	-2.03105		A_24_P149036	DPYSL3	2.21809		A_32_P890614	LOC100268168	-2.12469		A_33_P3332166	PRSS38	-2.25999
A_24_P46130	ACPP	-2.26367		A_24_P109417	DRAXIN	-2.07992		A_33_P3571901	LOC100287387	2.25752		A_33_P3223898	PRSS45	-2.09989
A_23_P150053	ACTA2	3.25963		A_33_P3338484	DSG1-AS1	-2.45526		A_19_P00322259	LOC100506374	-2.56954		A_23_P10172	PRSS50	-2.0188
A_23_P39955	ACTG2	5.89565		A_33_P3243028	DSPP	-2.14876		A_33_P3336397	LOC100506688	-2.50912		A_24_P48723	PTGIS	3.09532
A_23_P147311	ACTRT1	-2.023		A_23_P380309	DYNAP	-2.07619		A_19_P00315647	LOC100507165	3.38523		A_23_P90722	PTPRN	-2.25761
A_23_P374082	ADAM19	2.13503		A_23_P391396	EBF3	2.33554		A_19_P00315492	LOC100507487	-2.8055		A_33_P3236392	PVRL4	-2.02329
A_23_P41629	ADAMTS16	-2.971		A_33_P3610406	ECEL1P2	-2.01069		A_33_P3388771	LOC101060810	13.5169		A_33_P3316899	RALYL	-2.043
A_33_P3372426	ADAMTS5	2.10403		A_23_P72651	ECSCR	2.24492		A_33_P3389802	LOC101928235	-2.44223		A_23_P3371	RASGRF1	-2.49232
A_33_P3392092	ADCYAP1	-8.36352		A_23_P312150	EDN2	-2.30006		A_33_P3273394	LOC101928423	-2.0741		A_24_P150580	RASL12	2.25785
A_24_P291658	ADH1A	2.59393		A_23_P17438	EDN3	-2.85527		A_19_P00320699	LOC101929515	-2.05349		A_33_P3349827	RBM3	2.12942
A_33_P3332248	ADRA1A	-2.10592		A_24_P217572	EDNRA	2.61317		A_33_P3400993	LOC101929689	3.09872		A_32_P56392	RBMX	2.47889
A_23_P157299	AEBP1	2.1674		A_24_P68183	EGFEM1P	-2.46056		A_33_P3389336	LOC101929918	-2.0474		A_32_P193646	RBMX	2.15525
A_32_P167239	AFAP1L1	2.30056		A_33_P3256952	EGLN3	2.28281		A_33_P3387110	LOC145783	-2.05206		A_33_P3228300	RCL1	2.38511
A_33_P3323068	AGPAT4	2.03502		A_23_P148629	EIF1AY	2.39999		A_33_P3889862	LOC151475	-2.4047		A_23_P64919	RERGL	2.82872
A_23_P166616	AGTR1	2.79495		A_33_P3267118	EIF4G3	-2.36225		A_33_P3497502	LOC283475	-2.95407		A_23_P217845	RGS16	-2.04075
A_23_P214897	AKAP12	2.00397		A_24_P188447	ELAVL4	-2.04728		A_33_P3527721	LOC284219	-2.24257		A_23_P320578	RGS16	-2.43054
A_23_P359043	AKAP2	2.37432		A_23_P44264	EMX2	2.14601		A_33_P3239233	LOC285484	-2.20102		A_33_P3272744	RHBG	-2.00988
A_33_P3263569	AKNAD1	-2.13257		A_33_P3420224	ENTPD8	-2.20621		A_33_P3798739	LOC286382	-2.17692		A_33_P3336632	RNA28S5	-2.37185
A_23_P415974	ALDOB	2.4511		A_23_P130027	EPN3	-2.01388		A_24_P68908	LOC344887	-4.41589		A_33_P3420259	RNA28S5	-2.25431
A_23_P32143	ALDOB	3.40831		A_32_P30649	ETV5	2.39044		A_33_P3321347	LOC388849	-2.05152		A_33_P3399064	RNA5-8S5	-3.04571
A_33_P3295538	AMIGO3	-2.74844		A_33_P3276818	EYS	-2.82241		A_33_P3350988	LOC388942	-2.0906		A_23_P399255	RNF182	-2.07591
A_23_P60079	ANGPT2	2.75006		A_19_P00316225	FAM107A	-2.02776		A_33_P3346327	LOC403323	-3.31737		A_33_P3278877	ROBO2	-2.08457
A_33_P3844650	ANGPTL2	2.10681		A_33_P3397733	FAM154B	-2.51411		A_33_P3295985	LOC440570	-2.04978		A_23_P254212	RPA4	-2.035
A_33_P3295358	ANGPTL4	-2.5805		A_24_P706340	FAM155A	-2.06828		A_33_P3688869	LOC440910	-2.18623		A_19_P00329557	RPSA	2.74498
A_23_P216108	ANK1	-2.12843		A_33_P3420976	FAM159B	-4.43186		A_32_P174164	LOC441601	-6.23158		A_24_P106542	RSPO3	2.00958
A_33_P3278362	ANKRD2	-2.00339		A_23_P256965	FAM167A-AS1	-2.7469		A_33_P3229943	LOC645949	-2.0365		A_23_P111402	RSPO3	2.63161
A_23_P412577	ANKRD29	2.044		A_23_P423074	FAM169A	-2.00821		A_32_P19519	LOC728175	-2.2069		A_33_P3880078	RSU1P2	-2.57124
A_33_P3213468	ANKRD33B	-2.09742		A_33_P3404014	FAM209B	2.10321		A_33_P3330786	LOC728339	-2.34041		A_23_P132175	RTN4R	-2.47285
A_24_P131522	ANTXR1	2.36575		A_23_P128375	FAM222A	-2.01787		A_33_P3242069	LOC729159	-2.00312		A_23_P143526	S100B	2.73534
A_23_P426305	AOC3	2.16267		A_33_P3253131	FAM230B	-2.33873		A_33_P3292148	LOC729224	-2.00621		A_33_P3259587	SCAND2P	-2.35957
A_19_P00318759	APCDD1L-AS1	-2.341		A_23_P81507	FAT2	-2.80885		A_33_P3281710	LOC79999	-2.03581		A_23_P157136	SCIN	-2.05692
A_33_P3267420	APOB	-2.04165		A_23_P18649	FAT4	2.03365		A_33_P3408949	LOXHD1	-2.01587		A_23_P167159	SCRG1	5.59827
A_23_P38244	APOH	-2.18708		A_33_P3378126	FBXO32	2.06596		A_23_P10980	LPHN3	2.97857		A_32_P29118	SEMA3D	2.78103
A_33_P3319967	ARG1	-2.97693		A_23_P115246	FCN3	-2.17765		A_24_P460419	LRRC10B	-2.13738		A_33_P3319856	SH2D4B	-2.3503
A_33_P3352382	ARG1	-2.21679		A_23_P217319	FGF13	2.09403		A_33_P3253538	LRRC14B	-3.08363		A_33_P3357199	SH2D6	-2.09828
A_33_P3358914	ARHGAP23	-2.51416		A_33_P3419696	FGF2	2.67176		A_23_P330578	LRRC39	2.1365		A_32_P234145	SHC4	2.17771
A_23_P217428	ARHGAP6	2.10297		A_33_P3806965	FLJ13744	-2.86717		A_23_P374919	LRRC71	-2.82011		A_23_P400716	SHE	2.20442
A_23_P205370	ASB2	3.00234		A_33_P3555368	FLJ26086	-2.05211		A_33_P3221129	LRRN4CL	2.30063		A_23_P22761	SHOX	-2.07178
A_23_P125643	ASB9	-2.65004		A_23_P346327	FLJ30679	-2.76664		A_23_P40856	LRTM1	-2.01278		A_33_P3417328	SHROOM3	-2.03144
A_32_P171061	ASCL2	-2.09865		A_19_P00316440	FLJ41170	-2.10106		A_23_P43810	LTBP1	2.10456		A_24_P339560	SIGLEC11	-2.66845
A_23_P101671	ATCAY	2.02976		A_33_P3332997	FOXA1	-2.94912		A_33_P3304655	LTBP1	3.51838		A_32_P128258	SIGLEC17P	2.72542
A_24_P40094	ATCAY	-2.21691		A_33_P3269403	FOXI1	-2.73551		A_23_P166848	LTF	-2.05168		A_23_P214743	SIM1	-2.19693
A_24_P215765	ATP10A	2.06046		A_33_P3355503	FOXL1	2.78575		A_23_P502081	MAGEC3	-2.258		A_33_P3282434	SLC16A1	2.281
A_23_P148879	ATP1A2	3.48208		A_33_P3380647	FRAS1	-2.02541		A_23_P131683	MAPRE3	-2.62752		A_23_P24294	SLC17A6	-5.50651
A_33_P3342830	ATP2A1	-2.31127		A_33_P3328395	FRG2DP	-2.43274		A_33_P3352073	MBNL1-AS1	2.00464		A_23_P52499	SLC18A2	-2.07924
A_23_P215111	ATP6V0A4	-2.36877		A_23_P363778	FRZB	2.05092		A_19_P00805882	MEG3	-2.67191		A_33_P3242693	SLC22A11	3.5017
A_33_P3249888	BEST3	-2.56793		A_23_P110531	FST	3.55932		A_23_P211561	MEI1	2.16899		A_23_P79978	SLC24A3	2.40762
A_24_P231829	BHMT2	2.26756		A_33_P3318796	FSTL3	-2.2538		A_33_P3329448	MEIS1-AS3	-2.36892		A_33_P3227904	SLC25A34	-3.42484
A_33_P3329592	BLOC1S3	-2.23039		A_23_P209449	FZD7	2.36469		A_24_P106624	MEOX2	3.26287		A_23_P313550	SLC25A41	-2.62178
A_23_P19723	BMP5	-2.21099		A_23_P74609	G0S2	2.0631		A_33_P3405936	METTL11B	-2.14831		A_33_P3357853	SLC25A48	-2.00816
A_24_P942904	BMPER	-2.51733		A_33_P3239352	G6PC2	-21.3236		A_33_P3221723	MGAT4C	-2.41783		A_32_P151263	SLC2A4	3.7106
A_23_P253602	BMX	2.01991		A_33_P3402968	GAB4	-2.32154		A_32_P111996	MGC39584	-2.18955		A_33_P3283813	SLC30A8	-3.04604
A_32_P133916	BNC2	2.58833		A_33_P3420530	GAD2	-2.18603		A_24_P912048	MGC50722	-2.65402		A_33_P3369799	SLC35D3	-6.40339
A_23_P23029	BSND	-2.37067		A_23_P75008	GAD2	-2.12156		A_24_P854492	MIAT	2.61159		A_33_P3241696	SLC45A2	-2.35194
A_32_P228167	C12orf50	-4.54658		A_33_P3332369	GAD2	-2.10702		A_19_P00321068	MIAT	2.88326		A_23_P57492	SLC5A4	-2.12922
A_33_P3398917	C15orf59	-2.12536		A_23_P159191	GAST	-2.15938		A_19_P00322900	MIAT	4.12071		A_23_P76386	SLC6A12	4.53144
A_23_P130677	C19orf80	2.42225		A_23_P18672	GBA3	-2.65236		A_33_P3238074	MIEF1	-2.22235		A_23_P65307	SLITRK6	3.31769
A_32_P114746	C1orf111	-2.17047		A_23_P74290	GBP5	2.38193		A_19_P00324470	MIR143HG	2.13998		A_23_P150343	SLN	5.65314
A_33_P3295278	C1orf185	-2.05849		A_33_P3409467	GCGR	-5.28996		A_23_P353667	MIR7-3HG	-4.14856		A_33_P3587376	SNAR-A3	-3.92152
A_33_P3417751	C1orf61	-2.80233		A_24_P606538	GGNBP1	-2.49395		A_33_P3265111	MIR7-3HG	-5.15557		A_19_P00800112	SNHG24	-2.40305
A_23_P77993	C1QL1	-2.31265		A_24_P43723	GJC3	2.39122		A_24_P260101	MME	2.16031		A_19_P00317984	SNHG5	2.1511
A_23_P3956	C1QTNF1	2.1647		A_33_P3405269	GJD2	-4.57615		A_33_P3212257	MMRN1	2.56099		A_19_P00316541	SNHG5	2.18662
A_33_P3291034	C1QTNF8	-2.27148		A_24_P168581	GNAS	-2.62084		A_33_P3325897	MPL	-2.2992		A_19_P00317473	SNHG5	2.17497
A_33_P3380793	C22orf34	-2.28707		A_23_P140614	GOLGA8O	-2.29126		A_33_P3247858	MPP1	-2.06067		A_19_P00317178	SNHG5	2.13816
A_33_P3212804	C22orf42	-3.03309		A_23_P47181	GPHA2	-2.67995		A_23_P138089	MPZ	-2.25208		A_19_P00320094	SNHG5	2.13431
A_33_P3289121	C2orf40	2.15273		A_33_P3245799	GPR114	-2.11195		A_23_P432573	MRGPRF	2.50956		A_33_P3227217	SNORA81	-2.0886
A_23_P2431	C3AR1	-2.04077		A_24_P349117	GPR158	-2.69006		A_32_P49309	MRO	-2.49622		A_33_P3325110	SOX13	-2.0767
A_32_P14582	C3P1	2.78975		A_33_P3345469	GPR6	-2.86552		A_33_P3329622	MROH7	-2.17929		A_23_P69970	SOX30	-2.09297
A_23_P410224	C6orf52	2.11569		A_23_P326303	GPR61	-2.04612		A_19_P00803730	MRPL23	-3.77116		A_32_P217390	SPATA8	-2.23237
A_24_P683011	C8orf88	2.94512		A_33_P3380457	GPR88	2.76928		A_33_P3311403	MRVI1	2.17882		A_33_P3366156	SPATA9	-3.60531
A_33_P3348061	CABP7	-3.70478		A_32_P215938	GPSM1	-2.10456		A_23_P139146	MS4A8	3.47123		A_23_P58706	SPINK13	-2.36512
A_33_P3297580	CACNA1C	-2.75681		A_23_P432947	GREM1	3.36388		A_33_P3307113	MSMP	2.32714		A_24_P272088	SPTB	-2.42934
A_33_P3353210	CADM2	2.28814		A_33_P3319870	GREM1	3.50659		A_19_P00319993	MSR1	-2.14048		A_33_P3305617	SPTSSB	-2.10861
A_33_P3421923	CADM3	2.55297		A_23_P32805	GRID1	2.64994		A_33_P3331752	MUC3A	-2.17993		A_23_P8571	SSC4D	-2.05807
A_19_P00317169	CASC8	-2.34412		A_24_P870799	GRIK3	3.08255		A_24_P70183	MYH11	3.51859		A_33_P3277173	SSPO	-2.02556
A_23_P40453	CBR3	2.74033		A_32_P8221	GRM8	-2.03651		A_23_P206920	MYH11	3.40446		A_23_P429425	ST6GAL2	-2.33826
A_19_P00316387	CCDC141	-2.20315		A_23_P139864	GSG1	-7.1055		A_33_P3306078	MYH16	-2.05653		A_33_P3331746	ST6GAL2	2.36125
A_33_P3424364	CCDC152	2.16936		A_33_P3238415	GSG1	-4.28986		A_23_P210425	MYL9	2.34143		A_23_P162607	STAB2	3.21678
A_33_P3338674	CCDC163P	-2.17637		A_32_P58872	GSG1L	-2.7376		A_24_P319923	MYLK	2.86038		A_33_P3329898	STARD9	3.21823
A_24_P369232	CCDC3	2.25048		A_23_P214300	GSTA2	-2.03734		A_23_P143817	MYLK	2.73809		A_23_P380010	STARD9	2.42514
A_24_P160680	CCDC40	-2.00547		A_33_P3376821	GZMA	2.77455		A_23_P80008	MYLK2	-2.06563		A_23_P42784	STK31	-2.05138
A_33_P3351681	CCDC67	-2.32457		A_19_P00323082	H19	2.36185		A_33_P3351617	MYO3A	-2.3184		A_23_P79488	STON1-GTF2A1L	3.47085
A_24_P680657	CCDC73	3.82585		A_23_P316487	H2AFV	2.16186		A_23_P110764	MYOT	2.05046		A_23_P168556	STX1A	-2.21645
A_23_P356667	CCDC83	-2.42728		A_23_P154708	HAO1	-2.4897		A_33_P3302260	MYRF	-2.65322		A_23_P152462	STX1B	-2.09223
A_23_P349566	CCDC85A	2.04894		A_33_P3318946	HAPLN2	-2.26021		A_33_P3374987	NAT16	-4.13917		A_23_P418785	STXBP5L	-2.0451
A_23_P218369	CCL14	2.41487		A_33_P3418681	HCN4	-2.0422		A_33_P3885807	NAV2-AS5	-2.56297		A_23_P107981	SULT2B1	-2.16592
A_33_P3377151	CCL19	3.04918		A_23_P117662	HDC	3.05138		A_32_P199429	NCAM2	2.36455		A_23_P201066	SUSD4	-2.22458
A_33_P3285945	CCL21	5.7473		A_24_P363408	HEY2	2.14526		A_23_P317056	ND6	-2.05214		A_24_P259607	SUSD4	-2.77553
A_33_P3273623	CCL21	4.02623		A_23_P255298	HHATL	-2.15534		A_23_P10025	NELL2	2.27808		A_33_P3327657	SUSD4	-2.72838
A_24_P133905	CCL23	2.66054		A_19_P00316840	HHLA1	-2.07386		A_23_P140375	NGB	-2.32919		A_24_P238131	SUSD5	2.5692
A_33_P3305780	CCNI2	-2.04885		A_33_P3224730	HMCN2	2.20241		A_32_P126375	NHS	4.67807		A_33_P3317613	SYN2	2.50859
A_23_P144337	CCRN4L	-2.35055		A_24_P200854	HOXA2	2.44746		A_23_P316501	NKAIN2	2.02136		A_24_P104407	SYNM	3.2192
A_23_P331928	CD109	2.36841		A_23_P501538	HOXA3	2.79977		A_23_P17522	NKX2-2	-3.52476		A_33_P3390868	SYNPO2	2.8289
A_23_P34676	CD247	2.80865		A_23_P70968	HOXA7	2.44476		A_33_P3356170	NLRP9	-2.53959		A_23_P161659	SYT13	-3.47319
A_23_P91095	CD28	3.01796		A_23_P363316	HOXB5	2.05031		A_33_P3274627	NOL4	-2.22617		A_23_P208030	SYT4	-3.10685
A_23_P26771	CD300C	-2.01015		A_32_P320835	HP09025	-2.43836		A_32_P126733	NOL4	-2.16688		A_33_P3277298	SYT6	-2.49463
A_23_P167328	CD38	2.66823		A_33_P3246133	HPCA	-2.08604		A_23_P47148	NOX4	2.58036		A_33_P3239185	SYT7	-2.36152
A_33_P3375541	CD3D	2.66497		A_23_P94434	HRCT1	2.93845		A_23_P253536	NPR3	2.78443		A_23_P211345	TBX1	2.83077
A_32_P85999	CDH13	3.70731		A_33_P3302185	HS3ST6	-2.82412		A_23_P58676	NPR3	3.46538		A_23_P141555	TBX21	2.00051
A_23_P307968	CDH23	-2.34093		A_23_P32629	HS6ST3	-2.43496		A_23_P256470	NPY	-2.53407		A_23_P368794	TCERG1L	-4.29608
A_33_P3535972	CELF4	-2.22222		A_23_P161727	HSPB2	2.27879		A_23_P73632	NR0B1	-3.15458		A_23_P7582	TCF7	2.23808
A_32_P183367	CELF4	-2.16606		A_23_P103703	HSPB7	3.78166		A_19_P00320141	NR2F1-AS1	2.02962		A_33_P3424122	TCHHL1	-2.03427
A_23_P324754	CEMIP	4.0721		A_33_P3212665	HTATSF1P2	-2.00887		A_33_P3386150	NRADDP	-2.45375		A_32_P208350	TDRD9	-2.02003
A_32_P195719	CENPVP2	-2.08833		A_23_P16953	HTR2B	2.77549		A_32_P486693	NRIP3	-2.34619		A_24_P289208	TFF3	2.1867
A_23_P329798	CER1	-2.27371		A_23_P139648	IAPP	-46.9241		A_33_P3376131	NT5DC4	-2.65871		A_23_P330070	TFPI	2.50441
A_24_P943017	CERS3	-2.2063		A_23_P310372	IFNK	-2.64848		A_33_P3221408	NTNG1	2.56225		A_33_P3212615	TFPI	2.18133
A_23_P5679	CFC1	-2.62519		A_23_P14673	IGDCC4	2.14052		A_33_P3322814	NTRK3	3.02067		A_33_P3258274	TFPI	2.65179
A_33_P3367692	CFH	2.26242		A_23_P421379	IGF2	2.21641		A_24_P345002	NUDT11	2.37414		A_23_P200780	TGFBR3	2.49237
A_23_P103256	CFHR3	2.00747		A_23_P150609	IGF2	3.50389		A_23_P82990	OGN	2.19576		A_33_P3365735	THBS2	3.04141
A_33_P3376965	CHAC1	-2.64114		A_23_P215634	IGFBP3	2.85181		A_33_P3279590	OGN	2.23268		A_33_P3462422	THEMIS	3.02816
A_23_P12082	CHI3L2	2.42814		A_19_P00317314	IGSF23	-2.25681		A_23_P154849	OLIG1	-2.0592		A_23_P126416	TIE1	2.33735
A_32_P25737	CHIC1	2.38322		A_24_P750817	IGSF23	-3.74907		A_32_P124245	OLIG3	-2.3787		A_33_P3210180	TLE1	-2.15534
A_23_P90273	CHST8	-2.46143		A_23_P91943	IL12A	-2.08649		A_23_P94397	OMD	2.06888		A_23_P369899	TMEM158	-2.1536
A_33_P3285540	CLDN5	2.45624		A_24_P203000	IL2RB	3.37259		A_32_P14762	OOEP	2.86472		A_23_P416821	TMEM196	-2.37128
A_23_P212608	CLSTN2	2.99205		A_23_P31945	IL33	2.86328		A_23_P315991	OR10A5	-2.0588		A_24_P706953	TMEM213	-2.39906
A_33_P3323238	CLUL1	-2.49097		A_23_P122924	INHBA	2.58147		A_33_P3336627	OR10G9	-2.27327		A_23_P45324	TMEM35	2.73056
A_33_P3281567	CMAHP	2.03407		A_23_P1981	INS	-396.458		A_33_P3244215	OR13C5	-2.51152		A_23_P112289	TMOD1	2.62998
A_33_P3281572	CMAHP	2.02359		A_33_P3326165	INS-IGF2	-49.444		A_33_P3306427	OR1J2	-2.88635		A_23_P18751	TMPRSS11E	-2.01973
A_33_P3291939	CNGA3	-2.31641		A_33_P3343120	IRF8	2.27915		A_23_P70468	OR2B6	-2.62817		A_23_P256724	TNFRSF10C	2.088
A_23_P125233	CNN1	3.17452		A_33_P3881812	IRGM	2.3036		A_33_P3264193	OR2D2	-2.14133		A_23_P212568	TRAT1	2.40244
A_23_P503059	CNTN5	-5.78973		A_32_P217140	ISX	-3.49602		A_23_P19428	OR2J2	-2.09332		A_33_P3259028	TRIM24	2.2942
A_23_P9135	CNTNAP3	2.12157		A_23_P46781	ITGA8	3.55604		A_33_P3350086	OR2T33	-2.46757		A_23_P402778	TRIM40	-2.57075
A_23_P214168	COL12A1	2.472		A_24_P318656	ITGB3	2.38353		A_23_P55504	OR3A2	-2.00008		A_33_P3271594	TRIM54	2.39392
A_23_P216361	COL14A1	3.55232		A_23_P354151	ITK	2.76094		A_33_P3405479	OR4C45	-2.26586		A_24_P32692	TRPM6	-2.03986
A_23_P45365	COL4A5	2.01945		A_33_P3221114	JAKMIP1	-2.64221		A_33_P3257130	OR4M1	-2.14763		A_19_P00321129	TSIX	-3.18382
A_23_P217379	COL4A6	3.64626		A_19_P00810465	KCNA6	-2.04887		A_23_P13479	OR4S1	-2.46071		A_33_P3405911	TSIX	-3.8893
A_23_P69030	COL8A1	2.7308		A_33_P3424062	KCNF1	-3.14116		A_33_P3385732	OR52L1	-2.07496		A_19_P00806762	TSIX	-2.31224
A_23_P27306	COLEC12	2.2281		A_32_P800799	KCNG3	-2.3187		A_33_P3254912	OR8A1	-2.12654		A_23_P76136	TSPAN11	2.38283
A_33_P3343196	CP	2.61222		A_23_P29057	KCNJ6	-2.00794		A_33_P3732854	OR9H1P	-2.53803		A_23_P394972	TSPEAR	-2.32741
A_33_P3296587	CP	2.24161		A_23_P34424	KCNQ4	-2.38745		A_23_P202810	OVOL1	-2.1915		A_33_P3390212	TTLL9	-2.47471
A_24_P187799	CPED1	2.00257		A_33_P3311755	KIF23	-2.631		A_24_P39195	OXGR1	-2.66348		A_33_P3329428	TTN	-2.3143
A_24_P943781	CPED1	2.81888		A_24_P62800	KLHDC8A	-2.96194		A_23_P382835	P2RY1	-2.21892		A_23_P85269	TTN	-2.08302
A_24_P391868	CPLX2	-2.46081		A_23_P99275	KLRB1	2.38254		A_33_P3342528	P2RY1	-2.47495		A_33_P3329433	TTN	-2.2647
A_33_P3415265	CPLX4	-2.4678		A_23_P4387	KRT24	-2.08073		A_24_P187970	PADI2	-2.16631		A_24_P340227	TTTY23	-2.11347
A_23_P62336	CPXCR1	-2.94889		A_32_P489662	KRT28	-3.06498		A_32_P109683	PAGE2B	-2.1335		A_23_P45592	TTTY8	-3.39615
A_23_P138524	CPXM2	2.26869		A_33_P3340666	KRTAP19-5	-2.06314		A_23_P127911	PAMR1	2.26397		A_23_P66432	TTYH2	2.48019
A_23_P58251	CPZ	2.94558		A_23_P137484	L1TD1	2.06057		A_24_P74070	PARD6G	2.00068		A_23_P434398	TXLNB	2.27476
A_19_P00317032	CRNDE	-3.1027		A_23_P334328	LAMB4	-2.28242		A_33_P3413404	PARVB	-2.10807		A_33_P3238651	TXNRD3NB	-2.59811
A_33_P3364443	CRNDE	-2.59608		A_23_P127565	LAYN	2.00653		A_24_P709377	PAX8-AS1	2.00395		A_24_P942921	UBXN10	-2.47053
A_23_P326020	CSMD3	2.19064		A_23_P103361	LCK	2.31964		A_32_P62997	PBK	-2.53322		A_23_P132956	UCHL1	-2.45567
A_23_P318348	CSNK1G2-AS1	-2.38165		A_24_P231104	LEPR	2.49699		A_33_P3236661	PCDH9	-2.14065		A_33_P3355724	UMODL1	-2.06846
A_33_P3352223	CSRP1	-2.5453		A_23_P381489	LINC00313	-2.57772		A_23_P58464	PCDHB6	-2.20737		A_33_P3379001	UNC5A	-2.18947
A_19_P00322024	CTD-3080P12.3	-2.177		A_32_P214178	LINC00319	-2.742		A_23_P57709	PCOLCE2	2.73683		A_33_P3374299	UNC5CL	-2.07313
A_23_P84736	CTNNA2	-2.01374		A_23_P343261	LINC00337	-2.42969		A_24_P174793	PCSK1	-4.38993		A_33_P3301915	USP51	-2.54031
A_23_P140384	CTSG	3.74069		A_33_P3382222	LINC00577	-3.8316		A_23_P74278	PDE4B	2.00658		A_23_P167096	VEGFC	2.57724
A_23_P18452	CXCL9	4.17743		A_19_P00318638	LINC00607	-2.77238		A_33_P3389649	PDE4D	2.17061		A_23_P398449	VNN3	-2.14639
A_23_P114299	CXCR3	2.28558		A_24_P759822	LINC00635	-2.08414		A_33_P3424057	PEG3	-2.88369		A_23_P418274	WBSCR28	-2.06006
A_23_P109913	CXCR6	2.21727		A_33_P3402654	LINC00643	-2.37285		A_33_P3270004	PEG3-AS1	-2.22754		A_23_P84202	WDR25	2.02934
A_24_P329424	CYP11B1	-2.04472		A_19_P00317501	LINC00880	-2.04619		A_24_P413669	PFKFB2	-3.21891		A_23_P338410	WFDC9	-2.02584
A_23_P8801	CYP3A5	-2.91964		A_19_P00321316	LINC00882	2.11794		A_24_P120907	PGM5	3.30382		A_32_P216520	WIF1	2.22209
A_33_P3249746	CYP3A5	-2.77346		A_33_P3390177	LINC00884	-2.04179		A_32_P157208	PGM5P3-AS1	2.01889		A_33_P3397155	XKR5	-2.80706
A_23_P358917	CYP3A7	-3.09272		A_19_P00316622	LINC00908	-2.0327		A_33_P3240492	PHYHIPL	2.88007		A_19_P00812190	XLOC_l2_000297	2.39888
A_32_P464135	DACH2	-4.31957		A_19_P00321907	LINC01094	-2.01576		A_23_P345118	PIM1	2.14925		A_19_P00812062	XLOC_l2_009140	-3.51225
A_33_P3262742	DAPL1	-2.34198		A_33_P3349424	LINC01124	2.0438		A_23_P253074	PIWIL2	2.24299		A_33_P3359061	YJEFN3	-2.05979
A_23_P165598	DAPL1	-2.28791		A_19_P00321148	LINC01127	-2.63891		A_24_P246518	PKD1L2	2.33276		A_33_P3217307	ZBTB8OS	-2.03117
A_33_P3407350	DBX1	-3.20667		A_19_P00805218	LINC01197	2.53915		A_23_P321949	PLA2G2A	3.44988		A_33_P3212909	ZFHX2	-2.35232
A_23_P76218	DCD	-2.45917		A_32_P43349	LINC01197	2.50502		A_33_P3335825	PLCD4	-2.32637		A_23_P168909	ZFPM2	2.4164
A_19_P00321656	DDAH1	2.3056		A_32_P83270	LINC01249	-2.13327		A_32_P50223	PLK5	2.03219		A_24_P226970	ZNF365	-2.43767
A_33_P3372099	DDIT4L	2.14352		A_33_P3290582	LINC01255	-2.24402		A_23_P323243	PNLDC1	-2.26742		A_33_P3239143	ZNF497	-2.04604
A_23_P302672	DDIT4L	2.00392		A_32_P31963	LINC01485	2.9933		A_33_P3354646	PNLIPRP1	-2.25387		A_23_P159027	ZNF521	2.06439
A_23_P452	DDR2	2.25344		A_19_P00320881	LINC01539	2.8978		A_23_P420348	POTED	-2.4267		A_33_P3372293	ZNF81	-2.03625
A_23_P156445	DDX43	3.55343		A_33_P3285585	LINC01567	-2.07782		A_33_P3357163	PPIEL	-2.33846		A_32_P33434	ZNF812	-2.02906
